# Supplementary material for: Harnessing machine learning and AI-driven analytics to identify novel drug targets and predict chemotherapy efficacy in NSCLC
Source: Front Pharmacol. 2025 Feb 19;16:1555040. doi: 10.3389/fphar.2025.1555040 (PMC11879937; doi:10.3389/fphar.2025.1555040)
Supplement: Supplementary file 1 [file Table1.xlsx]

## Sheet: Sheet1
Characteristic/Attribute	Training Set	Validation Set
Total Patients	86	58
Teatment	chemotherapy	chemotherapy
Age (years)
Median	63	64
Range	(37 - 82)	(49 - 87)
Gender
Female	19	18
Male	67	40
Progression Free Survival Time (days)
Median	202	204.5
Follow Up Time (days)
Median	499	512
Smoking History
YES	59	38
NO	27	20
Pathological type
Adenocarcinoma	69	47
Squamous cell carcinoma	17	11
Stage
IIIB	7	3
IIIC	4	1
IV	62	44
IVA	4	4
IVB	9	6
Response
YES	38	23
NO	48	35
