# Supplementary material for: Harnessing machine learning and AI-driven analytics to identify novel drug targets and predict chemotherapy efficacy in NSCLC
Source: Front Pharmacol. 2025 Feb 19;16:1555040. doi: 10.3389/fphar.2025.1555040 (PMC11879937; doi:10.3389/fphar.2025.1555040)
Supplement: Supplementary file 2 [file DataSheet1.csv]

	response	group	mtRatio
P1	1	Response	1.00827909
P2	0	Non_response	1.06289537
P3	1	Response	1.21961519
P4	1	Response	0.86675505
P5	0	Non_response	0.92816325
P6	0	Non_response	1.61939957
P7	1	Response	0.56432193
P8	1	Response	0.96297739
P9	1	Response	0.94770756
P10	0	Non_response	1.30374704
P11	0	Non_response	1.55150608
P12	0	Non_response	1.87913714
P13	1	Response	1.39791667
P14	1	Response	0.96154185
P15	0	Non_response	1.22586693
P16	1	Response	0.80260181
P17	1	Response	1.4966759
P18	1	Response	0.72626467
P19	1	Response	0.91311434
P20	1	Response	0.82354187
P21	0	Non_response	0.62820772
P22	0	Non_response	0.71262244
P23	0	Non_response	1.11254811
P24	0	Non_response	1.02433562
P25	1	Response	0.86813944
P26	0	Non_response	1.16562006
P27	0	Non_response	1.02068004
P28	0	Non_response	1.9992424
P29	1	Response	0.59799403
P30	0	Non_response	1.02138342
P31	1	Response	1.04946189
P32	0	Non_response	1.34975269
P33	0	Non_response	1.3372747
P34	1	Response	0.98535719
P35	1	Response	1.10324633
P36	1	Response	1.07567828
P37	1	Response	1.12171906
P38	1	Response	1.03889114
P39	1	Response	1.04175497
P40	0	Non_response	1.4472174
P41	1	Response	1.02406266
P42	0	Non_response	0.92386055
P43	0	Non_response	0.69172455
P44	1	Response	0.58160251
P45	0	Non_response	1.09222736
P46	1	Response	0.58298456
P47	1	Response	0.77782218
P48	1	Response	0.90153407
P49	0	Non_response	0.68884237
P50	0	Non_response	0.804911
P51	0	Non_response	0.69754687
P52	0	Non_response	0.98969127
P53	1	Response	1.17095425
P54	0	Non_response	0.93956552
P55	0	Non_response	1.03992178
P56	0	Non_response	1.22257404
P57	0	Non_response	1.59024777
P58	0	Non_response	1.55237708
P59	1	Response	1.00827909
P60	0	Non_response	1.06289537
P61	1	Response	1.21961519
P62	1	Response	0.86675505
P63	0	Non_response	0.92816325
P64	0	Non_response	1.61939957
P65	1	Response	0.56432193
P66	1	Response	0.96297739
P67	1	Response	0.94770756
P68	0	Non_response	1.30374704
P69	0	Non_response	1.55150608
P70	0	Non_response	1.87913714
P71	1	Response	1.39791667
P72	1	Response	0.96154185
P73	0	Non_response	1.22586693
P74	1	Response	0.80260181
P75	1	Response	1.4966759
P76	1	Response	0.72626467
P77	1	Response	0.91311434
P78	1	Response	0.82354187
P79	0	Non_response	0.62820772
P80	0	Non_response	0.71262244
P81	0	Non_response	1.11254811
P82	0	Non_response	1.02433562
P83	1	Response	0.86813944
P84	0	Non_response	1.16562006
P85	0	Non_response	1.02068004
P86	0	Non_response	1.9992424
P87	1	Response	0.59799403
P88	0	Non_response	1.02138342
P89	1	Response	1.04946189
P90	0	Non_response	1.34975269
P91	0	Non_response	1.3372747
P92	1	Response	0.98535719
P93	1	Response	1.10324633
P94	1	Response	1.07567828
P95	1	Response	1.12171906
P96	1	Response	1.03889114
P97	1	Response	1.04175497
P98	0	Non_response	1.4472174
P99	1	Response	1.02406266
P100	0	Non_response	0.92386055
P101	0	Non_response	1.55454453
P102	0	Non_response	0.94903674
P103	0	Non_response	1.17263473
P104	0	Non_response	0.70952482
P105	0	Non_response	1.16245596
P106	0	Non_response	0.90540744
P107	0	Non_response	0.94175259
P108	0	Non_response	1.06173544
P109	0	Non_response	1.36579905
P110	0	Non_response	1.04435016
P111	0	Non_response	1.93399572
P112	1	Response	0.66429928
P113	0	Non_response	2.2826286
P114	1	Response	1.03341496
P115	1	Non_response	1.51803564
P116	0	Non_response	2.1570442
P117	0	Non_response	1.14104412
P118	1	Response	1.14445462
P119	0	Non_response	1.50323124
P120	0	Non_response	0.93027542
P121	1	Response	1.04943001
P122	0	Non_response	2.40569219
P123	1	Response	1.04836417
P124	0	Non_response	1.78244004
P125	0	Non_response	0.8976576
P126	1	Response	0.99374711
P127	0	Non_response	2.47761256
P128	0	Non_response	1.52629847
P129	1	Response	1.69857719
P130	0	Non_response	1.03979193
P131	0	Non_response	1.89566548
P132	0	Non_response	1.48396759
P133	0	Non_response	0.78584534
P134	0	Non_response	1.15282806
P135	0	Non_response	0.73321578
P136	1	Response	0.75979225
P137	1	Response	1.52621131
P138	0	Non_response	0.68724149
P139	0	Non_response	0.62757089
P140	0	Non_response	0.8845056
P141	0	Non_response	1.3990572
P142	0	Non_response	0.93863955
P143	0	Non_response	0.66717632
P144	0	Non_response	0.99162282
